# Supplementary material for: Rhamnella intermedia (Rhamnaceae), a new evergreen species from southwest Guangxi
Source: PhytoKeys. 2020 Sep 4;159:115–26. doi: 10.3897/phytokeys.159.53177 (PMC7486312; doi:10.3897/phytokeys.159.53177)
Supplement: XML Treatment for Rhamnella intermedia [file phytokeys.159.53177-treatment1.xml]

<!DOCTYPE tp:taxon-treatment
  PUBLIC "-//TaxonX//DTD Taxonomic Treatment Publishing DTD v0 20100105//EN" "tax-treatment-NSO.dtd">
<tp:taxon-treatment xmlns:tp="http://www.plazi.org/taxpub"><tp:treatment-meta><kwd-group><label>Taxon classification</label><kwd><named-content xmlns:xlink="http://www.w3.org/1999/xlink" content-type="kingdom">Plantae</named-content></kwd><kwd><named-content xmlns:xlink="http://www.w3.org/1999/xlink" content-type="order">Rosales</named-content></kwd><kwd><named-content xmlns:xlink="http://www.w3.org/1999/xlink" content-type="family">Rhamnaceae</named-content></kwd></kwd-group><mixed-citation publication-type="journal"><person-group><name><surname>Lu</surname><given-names>Zhiqiang</given-names></name><name><surname>Sun</surname><given-names>Yongshuai</given-names></name></person-group><article-title><italic><tp:taxon-name><tp:taxon-name-part taxon-name-part-type="genus" reg="Rhamnella">Rhamnella</tp:taxon-name-part> <tp:taxon-name-part taxon-name-part-type="species" reg="intermedia">intermedia</tp:taxon-name-part></tp:taxon-name></italic> (<tp:taxon-name><tp:taxon-name-part taxon-name-part-type="family">Rhamnaceae</tp:taxon-name-part></tp:taxon-name>), a new evergreen species from southwest Guangxi</article-title><source>PhytoKeys</source><day>04</day><month>9</month><year>2020</year><volume>159</volume><fpage>115</fpage><lpage>126</lpage><pub-id pub-id-type="doi">10.3897/phytokeys.159.53177</pub-id></mixed-citation></tp:treatment-meta><tp:nomenclature><tp:taxon-name><object-id xmlns:xlink="http://www.w3.org/1999/xlink" content-type="arpha" xlink:type="simple">A9CCB9AD-585B-597C-8261-0C67BFC92F4F</object-id>
              <tp:taxon-name-part taxon-name-part-type="genus" reg="Rhamnella">Rhamnella</tp:taxon-name-part>
              <tp:taxon-name-part taxon-name-part-type="species" reg="intermedia">intermedia</tp:taxon-name-part>
              <object-id xmlns:xlink="http://www.w3.org/1999/xlink" content-type="ipni" xlink:type="simple">urn:lsid:ipni.org:names:77211387-1</object-id>
            </tp:taxon-name><tp:taxon-authority>Z. Qiang Lu &amp; Y. Shuai Sun</tp:taxon-authority><tp:taxon-status xmlns:xlink="http://www.w3.org/1999/xlink" xlink:type="simple">sp. nov.</tp:taxon-status><xref ref-type="fig" rid="F1">Figures 1</xref><xref ref-type="fig" rid="F2">, 2</xref></tp:nomenclature><tp:treatment-sec sec-type="diagnosis" id="SECID0EQYAG"><title>Diagnosis.</title><p><italic><tp:taxon-name><tp:taxon-name-part taxon-name-part-type="genus" reg="Rhamnella">Rhamnella</tp:taxon-name-part> <tp:taxon-name-part taxon-name-part-type="species" reg="intermedia">intermedia</tp:taxon-name-part></tp:taxon-name></italic> differs from <italic><tp:taxon-name><tp:taxon-name-part taxon-name-part-type="genus" reg="Rhamnella">R.</tp:taxon-name-part> <tp:taxon-name-part taxon-name-part-type="species" reg="rubrinervis">rubrinervis</tp:taxon-name-part></tp:taxon-name></italic> and <italic><tp:taxon-name><tp:taxon-name-part taxon-name-part-type="genus" reg="Rhamnella">R.</tp:taxon-name-part> <tp:taxon-name-part taxon-name-part-type="species" reg="tonkinensis">tonkinensis</tp:taxon-name-part></tp:taxon-name></italic> by smaller size of dried fruit (6.0–7.0 × 4.7–5.3 vs. 7.5–11.1 × 4.2–5.8 mm) and seeds (5.5–6.5 × 4.5–5.0 vs. 7.0–9.9 × 4.2–5.5 mm) and smaller ratio of length to width of dried fruit (1.3–1.5 vs. 1.6–2.2) and seeds (1.2–1.4 vs. 1.6–2.1), and from <italic><tp:taxon-name><tp:taxon-name-part taxon-name-part-type="genus" reg="Rhamnella">R.</tp:taxon-name-part> <tp:taxon-name-part taxon-name-part-type="species" reg="brachycarpa">brachycarpa</tp:taxon-name-part></tp:taxon-name></italic> by the larger ratio of length to width of leaves (2.7–3.8 vs. 1.9–2.4), smaller length of leaf petioles (3–8 vs. 7–12 mm), larger length of fruiting pedicels (5–9 vs. 4–6 mm), leaf apices acuminate to long acuminate and seed apices rarely mucronate. In addition, the characters of densely pilose young branches can also significantly separate this new species from <italic><tp:taxon-name><tp:taxon-name-part taxon-name-part-type="genus" reg="Rhamnella">R.</tp:taxon-name-part> <tp:taxon-name-part taxon-name-part-type="species" reg="rubrinervis">rubrinervis</tp:taxon-name-part></tp:taxon-name></italic>.</p></tp:treatment-sec><tp:treatment-sec sec-type="material" id="SECID0EN1AG"><title>Type.</title><p>China. Guangxi: Pingxiang County, <named-content xmlns:xlink="http://www.w3.org/1999/xlink" content-type="dwc:verbatimCoordinates" xlink:type="simple"><named-content content-type="geo-json" specific-use="{&#34;type&#34;:&#34;Point&#34;,&#34;coordinates&#34;:[106.744444,22.121944]}" id="NCID0EW1AG" xlink:type="simple">22°07'19"N, 106°44'40"E</named-content></named-content>, 298 m altitude, karst limestone hill, 5 Oct 2019, <italic>Z.Q. Lu 2019YG2601</italic> (holotype, GXMI; isotypes, HITBC).</p></tp:treatment-sec><tp:treatment-sec sec-type="description" id="SECID0E41AG"><title>Description.</title><p>Shrubs or small trees, rarely climbing vines, evergreen. Young branches densely pilose; older branches grey-brown or grey, sparsely pilose or glabrous. Leaves alternate; stipules subulate, persistent; petiole 0.3–0.8 cm long, densely pilose when young, late sparsely pilose, rarely glabrous, narrowly grooved on the upper surface; leaf blade abaxially dark green, shiny, adaxially pale green, oblong or ovate-oblong, 6.4–13.0 × 2.0–5.0 cm, length-width ratio 2.7–3.8, leathery, abaxially sparsely pilose or glabrous, sparsely pilose along leaf veins or glabrous, adaxially glabrous, lateral veins 6–7 pairs, slightly impressed abaxially, prominent adaxially, base commonly rounded, rarely cuneate, margin inconspicuously remotely serrate or subentire; apex acuminate to long acuminate. Flowering branches axillary 8–13 cm long, densely or sparsely pilose, rarely glabrous. Flowers bisexual, ca. 4 mm diam., 5–merous, few to 10 in axillary cymes, cymes subsessile or shortly pedunculate at bracteole leaf of flowering branches; bracteole leaf similar to leaves in vegetative branches, but smaller, 3.5–6.5 × 1.3–2.0 cm, lateral veins 3–5 pairs. Pedicel 4.0–7.0 mm long, densely or sparsely pilose. Sepals triangular, ca. 2 mm, adaxially midvein raised, rostellate at lower middle. Petals obovate, shortly clawed. Stamens involute by petals, ca. 2 mm long. Disc rounded, thick. Ovary globose, not immersed in disc. Drupe purple-red or orange at maturity, ovoid-cylindrical or globose, 8.5–10.2 × 8.2–10.1 mm, 6.0–7.0 × 4.7–5.3 mm when dried, base with persistent calyx tube; fruiting pedicel 5.0–9.0 mm, sparsely pilose, 1-loculed, 1-seeded; seed short, apex rarely mucronate, smooth on the surface, 5.5–6.5 × 4.5–5.0 mm, length-width ratio 1.2–1.4.</p></tp:treatment-sec><tp:treatment-sec sec-type="etymology" id="SECID0EC2AG"><title>Etymology.</title><p>Owing to its intermediate morphology compared to the other three closely related species, we provide the epithet <italic><tp:taxon-name><tp:taxon-name-part taxon-name-part-type="genus" reg="Rhamnella"/><tp:taxon-name-part taxon-name-part-type="species" reg="intermedia">intermedia</tp:taxon-name-part></tp:taxon-name></italic>.</p></tp:treatment-sec><tp:treatment-sec sec-type="phenology" id="SECID0ES2AG"><title>Phenology.</title><p>Flowering from June to September and fruiting from August to October.</p></tp:treatment-sec><tp:treatment-sec sec-type="habitat" id="SECID0EX2AG"><title>Habitat and distribution.</title><p>To date, only two <italic><tp:taxon-name><tp:taxon-name-part taxon-name-part-type="genus" reg="Rhamnella">R.</tp:taxon-name-part> <tp:taxon-name-part taxon-name-part-type="species" reg="intermedia">intermedia</tp:taxon-name-part></tp:taxon-name></italic> populations have been collected from southwest Guangxi. For its population census, more than 20 mature trees (3–6 m in height) and a large number of seedlings grow on the karst limestone hill. We also found that six individuals present a climbing habit at locations where there is a relative high canopy; however, all others are erect. Interestingly, they shared the same <abbrev xmlns:xlink="http://www.w3.org/1999/xlink" xlink:title="internal transcribed spacer" id="ABBRID0EI3AG" xlink:type="simple">ITS</abbrev> types between erect and climbing trees, suggesting no genetic differentiation. In addition, this new species may be also distributed in Vietnam, because it is found in Pingxiang and Daxin from southwest Guangxi, which is close to Vietnam. Further field investigations on its entire distribution are recommended in the future.</p></tp:treatment-sec><tp:treatment-sec sec-type="material" id="SECID0EM3AG"><title>Additional specimens examined.</title><p><bold>China. Guangxi</bold>: Pingxiang County, <named-content xmlns:xlink="http://www.w3.org/1999/xlink" content-type="dwc:verbatimCoordinates" xlink:type="simple"><named-content content-type="geo-json" specific-use="{&#34;type&#34;:&#34;Point&#34;,&#34;coordinates&#34;:[106.744444,22.121944]}" id="NCID0EX3AG" xlink:type="simple">22°07'19"N, 106°44'40"E</named-content></named-content>, 298 m altitude, karst limestone hill, 5 Oct 2019, <italic>Z.Q. Lu 2019YG2602</italic>–<italic>Z.Q. Lu 2019YG2619</italic> (HITBC); Daxin County, Wude Township, <named-content xmlns:xlink="http://www.w3.org/1999/xlink" content-type="dwc:verbatimCoordinates" xlink:type="simple"><named-content content-type="geo-json" specific-use="{&#34;type&#34;:&#34;Point&#34;,&#34;coordinates&#34;:[106.748889,22.570833]}" id="NCID0ED4AG" xlink:type="simple">22°34'15"N, 106°44'56"E</named-content></named-content>, 276 m altitude, along road, 27 May 2018, <italic>Z.Q. Lu 201810801</italic> (HITBC); the same locality: 26 August 2018, <italic>Z.Q. Lu 201810802</italic> (HITBC). Longzhou County, Daqingshan, hillside, July 1953, <italic>Guangxi team 2967</italic> (PE).</p></tp:treatment-sec><tp:treatment-sec sec-type="notes" id="SECID0EO4AG"><title>Notes.</title><p><italic><tp:taxon-name><tp:taxon-name-part taxon-name-part-type="genus" reg="Rhamnella">R.</tp:taxon-name-part> <tp:taxon-name-part taxon-name-part-type="species" reg="intermedia">intermedia</tp:taxon-name-part></tp:taxon-name></italic> is morphologically similar to <italic><tp:taxon-name><tp:taxon-name-part taxon-name-part-type="genus" reg="Rhamnella">R.</tp:taxon-name-part> <tp:taxon-name-part taxon-name-part-type="species" reg="rubrinervis">rubrinervis</tp:taxon-name-part></tp:taxon-name></italic> based on leaf characters, but they can be easily distinguished between each other by fruit and seed characters. However, it also can be significantly distinguished from <italic><tp:taxon-name><tp:taxon-name-part taxon-name-part-type="genus" reg="Rhamnella">R.</tp:taxon-name-part> <tp:taxon-name-part taxon-name-part-type="species" reg="rubrinervis">rubrinervis</tp:taxon-name-part></tp:taxon-name></italic> by the densely pilose young branches, if the specimen has no fruit and seeds. In addition, it also needs to be mentioned that the flower of <italic><tp:taxon-name><tp:taxon-name-part taxon-name-part-type="genus" reg="Rhamnella">R.</tp:taxon-name-part> <tp:taxon-name-part taxon-name-part-type="species" reg="brachycarpa">brachycarpa</tp:taxon-name-part></tp:taxon-name></italic> is 5-merous.</p></tp:treatment-sec><tp:treatment-sec><!--Section generated to contain objects referenced in tp:taxon-treatment.--><fig id="F1" position="float" orientation="portrait"><object-id xmlns:xlink="http://www.w3.org/1999/xlink" content-type="doi" xlink:type="simple">10.3897/phytokeys.159.53177.figure1</object-id><object-id xmlns:xlink="http://www.w3.org/1999/xlink" content-type="arpha" xlink:type="simple">EE5C8F58-85EB-5960-8FBD-1D651C02A56A</object-id><label>Figure 1.</label><caption><p><italic><tp:taxon-name><tp:taxon-name-part taxon-name-part-type="genus" reg="Rhamnella">Rhamnella</tp:taxon-name-part> <tp:taxon-name-part taxon-name-part-type="species" reg="intermedia">intermedia</tp:taxon-name-part></tp:taxon-name></italic> Z. Qiang Lu &amp; Y. Shuai Sun. <bold>A</bold> The whole plant, habitat and two geographical locations <bold>B</bold> flowering branches <bold>C</bold> a young branch with the persistent stipule <bold>D</bold> branches with leaves and fruit <bold>E</bold> dried fruit <bold>F</bold> mature seeds.</p></caption><graphic xmlns:xlink="http://www.w3.org/1999/xlink" xlink:href="phytokeys-159-115-g001.jpg" position="float" orientation="portrait" xlink:type="simple" id="oo_449508.jpg"><uri content-type="original_file" xlink:type="simple">https://binary.pensoft.net/fig/449508</uri></graphic></fig><fig id="F2" position="float" orientation="portrait"><object-id xmlns:xlink="http://www.w3.org/1999/xlink" content-type="doi" xlink:type="simple">10.3897/phytokeys.159.53177.figure2</object-id><object-id xmlns:xlink="http://www.w3.org/1999/xlink" content-type="arpha" xlink:type="simple">124EB173-4BDA-5472-9A90-490F6BC31450</object-id><label>Figure 2.</label><caption><p><italic><tp:taxon-name><tp:taxon-name-part taxon-name-part-type="genus" reg="Rhamnella">Rhamnella</tp:taxon-name-part> <tp:taxon-name-part taxon-name-part-type="species" reg="intermedia">intermedia</tp:taxon-name-part></tp:taxon-name></italic> Z. Qiang Lu &amp; Y. Shuai Sun, sp. nov., drawn from <italic>Z.Q. Lu 2019YG2601</italic>.</p></caption><graphic xmlns:xlink="http://www.w3.org/1999/xlink" xlink:href="phytokeys-159-115-g002.jpg" position="float" orientation="portrait" xlink:type="simple" id="oo_449509.jpg"><uri content-type="original_file" xlink:type="simple">https://binary.pensoft.net/fig/449509</uri></graphic></fig></tp:treatment-sec></tp:taxon-treatment>
